# Supplementary material for: Impact of Antenatal SARS-CoV-2 Exposure on SARS-CoV-2 Neutralization Potency
Source: Vaccines (Basel). 2024 Feb 5;12(2):164. doi: 10.3390/vaccines12020164 (PMC10892697; doi:10.3390/vaccines12020164)
Supplement: Supplementary file 1 [file vaccines-12-00164-s001.zip]

Archive with 1 entries (1 files):
- vaccines-2812762-supplementary.pdf
